# Supplementary material for: Targeted Removal of Galloylated Flavanols to Adjust Wine Astringency by Using Molecular Imprinting Technology
Source: Foods. 2023 Sep 5;12(18):3331. doi: 10.3390/foods12183331 (PMC10530250; doi:10.3390/foods12183331)
Supplement: Supplementary file 1 [file foods-12-03331-s001.zip]

Archive with 1 entries (1 files):
- foods-2522112-supplementary.pdf
